# Supplementary material for: Total Lipid Extracts of Honeybee Drone Larvae Are Modulated by Extraction Temperature and Display Consistent Anti-Inflammatory Potential
Source: Foods. 2023 Nov 8;12(22):4058. doi: 10.3390/foods12224058 (PMC10670194; doi:10.3390/foods12224058)
Supplement: Supplementary file 1 [file foods-12-04058-s001.zip]

Archive with 1 entries (1 files):
- foods-2580555-supplementary.pdf
